# Supplementary material for: Mechanical morphotype switching as an adaptive response in mycobacteria
Source: Sci Adv. 2024 Jan 3;10(1):eadh7957. doi: 10.1126/sciadv.adh7957 (PMC10776010; doi:10.1126/sciadv.adh7957)
Supplement: Supplementary file 2 — Movies S1 to S4 [file sciadv.adh7957_movies_s1_to_s4.zip]

Archive with 4 entries (4 files):
- adh7957_Movie_S1.mov
- adh7957_Movie_S2.mov
- adh7957_Movie_S3.mov
- adh7957_Movie_S4.mov
